# Supplementary material for: Phenotypic characteristics of circulating tumor cells and predictive impact for efficacy of chemotherapy in patients with pancreatic cancer: a prospective study
Source: Front Oncol. 2023 Sep 1;13:1206565. doi: 10.3389/fonc.2023.1206565 (PMC10509470; doi:10.3389/fonc.2023.1206565)
Supplement: Supplementary file 3 [file Table_1.xlsx]

## Sheet: Sheet1
			Supplementary table 1. Primary antibodies and targets
			Target and primary antibody	Cat No.
			Epithelial circulating tumor cell detection: EpCAM (VU1D9) Mouse mAb (Alexa Fluor®488 conjugate)	Cell Signaling Technology, 5198S
			Epithelial circulating tumor cell detection: Monoclonal Anti-Cytokeratin, Pan antibody produced in mouse	Sigma, C2931
			Mesenchymal circulating tumor cell detection: Vimentin Monoclonal Antibody (SP20)	Thermo Fisher Scientific, MA5-16409
			Leucocyte common antigen: rabbit anti-CD45	Cell Signaling Technology, 13917S
			Alexa FluorTM 647 goat anti-rabbit lgG (H+L)	Thermo Fisher Scientific, A-21244
			Goat anti-Rabbit IgG (Heavy chain), Superclonal™ Recombinant Secondary Antibody, Alexa Fluor™ 488	Thermo Fisher Scientific, A27034
			DAPI	ImmunoBioScience Corp, AR-6501-01
